# Supplementary material for: Performance of Vision-Enabled Large Language Models in Image-Based Electrocardiogram Interpretation: Exploratory Evaluation
Source: J Med Internet Res. 2026 Jun 3;28:e86692. doi: 10.2196/86692 (PMC13234008; doi:10.2196/86692)
Supplement: Multimedia Appendix 3 [file jmir-v28-e86692-s003.zip]

Archive with 6 entries (6 files):
- 05. performance_by_difficulty.R
- 06. Inter-rater_agreement.R
- 01. time responses.R
- 02. diagnostic_parameters_with_CI.r
- 03. heatmaps.r.r
- 04. McNemar_with_adjusted_Ps.R
