# Supplementary material for: Performance of Vision-Enabled Large Language Models in Image-Based Electrocardiogram Interpretation: Exploratory Evaluation
Source: J Med Internet Res. 2026 Jun 3;28:e86692. doi: 10.2196/86692 (PMC13234008; doi:10.2196/86692)
Supplement: Multimedia Appendix 4 [file jmir-v28-e86692-s004.xlsx]

## Sheet: ECG Se
Case	Difficulty	Rhythm	AV Block I°	IV Block	IV Block Type	QT Prolongation	PACs	PVCs	Ischemic ST Changes	QRS Axis Deviation
ECG 1	3	Afib	No	No	No	No	No	No	Yes	Yes
ECG 2	1	SR	No	No	No	No	No	No	Yes	Yes
ECG 3	1	SR	No	No	No	No	No	No	No	No
ECG 4	3	Afib	No	Yes	Nonspecific	Yes	No	Yes	No	No
ECG 5	3	SR	Yes	Yes	RBBB	No	No	No	No	Yes
ECG 6	1	SR	No	No	No	No	No	No	No	No
ECG 7	2	SR	No	Yes	RBBB	Yes	No	No	No	No
ECG 8	2	Paced	No	Yes	Nonspecific	Yes	No	No	No	Yes
ECG 9	2	SR	No	No	No	No	No	No	Yes	No
ECG 10	2	SR	No	No	No	No	No	Yes	No	No
ECG 11	1	SR	No	Yes	RBBB	No	No	No	No	No
ECG 12	1	SR	No	Yes	Nonspecific	No	No	No	No	No
ECG 13	1	SR	No	No	No	No	No	No	No	No
ECG 14	1	SR	Yes	No	No	No	No	No	No	No
ECG 15	1	SR	No	No	No	No	No	No	No	No
ECG 16	1	SR	No	No	No	No	No	No	No	No
ECG 17	2	SR	No	Yes	LBBB	No	No	No	No	No
ECG 18	2	SR	No	No	No	No	No	No	Yes	No
ECG 19	1	SR	No	Yes	RBBB	Yes	No	No	No	No
ECG 20	1	SR	No	No	No	No	No	No	No	No
ECG 21	2	SR	No	No	No	No	No	No	No	No
ECG 22	1	SR	No	No	No	No	No	No	No	No
ECG 23	2	SR	No	No	No	No	No	No	No	No
ECG 24	1	Afib	No	No	No	Yes	No	No	No	No
ECG 25	2	SR	No	Yes	LBBB	Yes	No	No	No	No
ECG 26	3	SR	Yes	No	No	No	No	No	Yes	No
ECG 27	1	SR	No	No	No	No	No	No	No	No
ECG 28	1	SR	No	No	No	No	No	No	No	No
ECG 29	3	SR	No	No	No	No	Yes	No	No	No
ECG 30	3	SR	Yes	No	No	No	No	Yes	No	No
ECG 31	3	SR	No	No	No	Yes	Yes	No	No	Yes
ECG 32	2	SR	No	Yes	RBBB	Yes	No	No	No	Yes
ECG 33	3	SR	No	Yes	LBBB	Yes	No	No	No	No
ECG 34	2	SR	No	No	No	No	No	No	No	No
ECG 35	3	Paced and Afib	No	Yes	RBBB	No	No	No	No	No
ECG 36	2	SR	No	No	No	Yes	No	No	No	No
ECG 37	3	Afib	No	Yes	Nonspecific	Yes	No	Yes	No	Yes
ECG 38	2	Afib	No	Yes	RBBB	Yes	No	No	No	No
ECG 39	3	SR	No	No	No	No	No	Yes	No	No
ECG 40	2	SR	No	No	No	Yes	No	No	Yes	No
ECG 41	1	SR	No	No	No	No	No	No	No	No
ECG 42	2	SR	No	No	No	Yes	No	No	No	No
ECG 43	2	SR	No	No	No	No	No	No	No	No
ECG 44	2	SR	Yes	No	No	Yes	No	No	Yes	No
ECG 45	2	Afib	No	Yes	LBBB	Yes	No	No	No	No
ECG 46	2	SR	No	Yes	LBBB	Yes	No	No	Yes	No
ECG 47	1	SR	No	No	No	No	No	No	No	No
ECG 48	2	SR	Yes	No	No	No	No	No	Yes	No
ECG 49	3	SR	No	Yes	RBBB	No	No	No	No	Yes
ECG 50	2	Afib	No	Yes	LBBB	Yes	No	No	No	No
ECG 51	2	SR	No	No	No	No	No	No	No	No
ECG 52	2	SR	No	No	No	No	No	No	Yes	No
ECG 53	3	SR	No	No	No	No	No	No	No	Yes
ECG 54	3	SR	No	No	No	No	No	Yes	No	No
ECG 55	3	SR	Yes	No	No	Yes	No	No	Yes	No
ECG 56	2	SR	Yes	No	No	No	No	No	No	No
ECG 57	1	SR	No	No	No	No	No	No	No	No
ECG 58	1	SR	No	Yes	RBBB	No	No	No	No	No
ECG 59	2	SR	No	Yes	Nonspecific	No	No	No	No	No
ECG 60	1	SR	No	No	No	No	No	No	No	No
ECG 61	2	SR	No	Yes	LBBB	No	No	No	No	No
ECG 62	3	SR	Yes	No	No	Yes	No	Yes	Yes	No
ECG 63	2	SR	No	Yes	Nonspecific	No	No	Yes	No	Yes
ECG 64	2	SR	No	No	No	No	No	No	No	No
ECG 65	1	Afib	No	No	No	No	No	No	No	No
ECG 66	2	Afib	No	Yes	LBBB	No	No	No	No	No
ECG 67	3	Paced	No	Yes	Nonspecific	Yes	No	No	No	Yes
ECG 68	2	SR	No	No	No	No	Yes	Yes	Yes	No
ECG 69	3	Paced	No	Yes	Nonspecific	Yes	No	Yes	Yes	Yes
ECG 70	2	SR	No	No	No	No	No	No	No	No
Abbreviations: AV, atrioventricular; IV, intraventricular; PACs, premature atrial contractions; PVCs, premature ventricular contraction
