# Supplementary material for: Performance of Vision-Enabled Large Language Models in Image-Based Electrocardiogram Interpretation: Exploratory Evaluation
Source: J Med Internet Res. 2026 Jun 3;28:e86692. doi: 10.2196/86692 (PMC13234008; doi:10.2196/86692)
Supplement: Multimedia Appendix 6 [file jmir-v28-e86692-s006.xlsx]

## Sheet: ZeroR vs. LLMs
Question	Model1	Model2	ZeroR_Accuracy	Model2_Accuracy	Improvement_over_ZeroR	odds_ratio	95%_CI_of odds_ratio	P	adjusted_P*	Abbreviations: CI, confidence interval; AV, atrioventricular; IV, intraventricular; PACs, premature atrial contractions; PVCs, premature ventricular contractions; SP, short prompt. * McNemar test adjusted for multiple tests (Bonferroni correction)
AV_Block I°	ZeroR	ChatGPT-4	0.8714	0.8429	-0.0285	2	[0.366, 10.92]	.683	1.000	OR: NC†: Odds ratio not calculable due to zero cell count in discordant pairs (division by zero).
QRS Axis	ZeroR	ChatGPT-4	0.8286	0.7857	-0.0429	2	[0.5, 7.997]	.505	1.000	NE‡: P not estimable because the models’ responses for this question do not provide sufficient variation to perform a reliable McNemar test.
IV_Block	ZeroR	ChatGPT-4	0.6429	0.3571	-0.2858	2	[1.154, 3.304]	.016	.158
PACs	ZeroR	ChatGPT-4	0.9571	0.9571	0	OR: NC†	OR: NC†	NE‡	NE‡
PVC	ZeroR	ChatGPT-4	0.8571	0.8571	0	OR: NC†	OR: NC†	NE‡	NE‡
QT_prolongation	ZeroR	ChatGPT-4	0.6857	0.6714	-0.0143	1.1	[0.467, 2.59]	1.000	1.000
IV-Block Type	ZeroR	ChatGPT-4	0.6571	0.2286	-0.4285	3.72727	[1.916, 7.252]	<.001	.001
Rhythm	ZeroR	ChatGPT-4	0.8143	0.8143	0	OR: NC†	OR: NC†	NE‡	NE‡
Suspected_ST_changes	ZeroR	ChatGPT-4	0.8	0.7429	-0.0571	5	[0.584, 42.799]	.221	1.000
AV_Block I°	ZeroR	Copilot	0.8714	0.8429	-0.0285	OR: NC†	OR: NC†	.480	1.000
QRS Axis	ZeroR	Copilot	0.8286	0.7714	-0.0572	3	[0.605, 14.864]	.289	1.000
IV_Block	ZeroR	Copilot	0.6429	0.4429	-0.2	1.82353	[1.009, 3.295]	.061	.606
PACs	ZeroR	Copilot	0.9571	0.9571	0	OR: NC†	OR: NC†	NE‡	NE‡
PVC	ZeroR	Copilot	0.8571	0.8571	0	OR: NC†	OR: NC†	NE‡	NE‡
QT_prolongation	ZeroR	Copilot	0.6857	0.6857	0	OR: NC†	OR: NC†	NE‡	NE‡
IV-Block Type	ZeroR	Copilot	0.6571	0.2857	-0.3714	6.2	[2.411, 15.945]	<.001	<.001
Rhythm	ZeroR	Copilot	0.8143	0.8143	0	OR: NC†	OR: NC†	NA	NE‡
Suspected_ST_changes	ZeroR	Copilot	0.8	0.8	0	OR: NC†	OR: NC†	NA	NE‡
AV_Block I°	ZeroR	Gemini-2.5	0.8714	0.7857	-0.0857	OR: NC†	OR: NC†	.041	.412
QRS Axis	ZeroR	Gemini-2.5	0.8286	0.7857	-0.0429	1.6	[0.523, 4.891]	.579	1.000
IV_Block	ZeroR	Gemini-2.5	0.6429	0.6143	-0.0286	1.11765	[0.581, 2.15]	.868	1.000
PACs	ZeroR	Gemini-2.5	0.9571	0.9571	0	OR: NC†	OR: NC†	NE‡	NE‡
PVC	ZeroR	Gemini-2.5	0.8571	0.8429	-0.0142	OR: NC†	OR: NC†	1.000	1.000
QT_prolongation	ZeroR	Gemini-2.5	0.6857	0.4857	-0.2	4.5	[1.523, 13.297]	.006	.056
IV-Block Type	ZeroR	Gemini-2.5	0.6571	0.4429	-0.2142	4	[1.501, 10.658]	.005	.051
Rhythm	ZeroR	Gemini-2.5	0.8143	0.7857	-0.0286	OR: NC†	OR: NC†	NE‡	NE‡
Suspected_ST_changes	ZeroR	Gemini-2.5	0.8	0.6571	-0.1429	4.33333	[1.235, 15.207]	.024	.244
AV_Block I°	ZeroR	ChatGPT-5	0.8714	0.8714	0	OR: NC†	OR: NC†	NE‡	NE‡
QRS Axis	ZeroR	ChatGPT-5	0.8286	0.7429	-0.0857	1.75	[0.734, 4.172]	.286	1000
IV_Block	ZeroR	ChatGPT-5	0.6429	0.7	0.0571	0.73	[0.337, 1.597]	.556	1.000
PACs	ZeroR	ChatGPT-5	0.9571	0.9429	-0.0142	OR: NC†	OR: NC†	1.000	1.000
PVC	ZeroR	ChatGPT-5	0.8571	0.8714	0.0143	0	[0, NC†]	1.000	1.000
QT_prolongation	ZeroR	ChatGPT-5	0.6857	0.7143	0.0286	0.6	[0.143, 2.511]	.724	1.000
IV-Block Type	ZeroR	ChatGPT-5	0.6571	0.6571	0	1	[0.434, 2.307]	1.000	1.000
Rhythm	ZeroR	ChatGPT-5	0.8143	0.7286	-0.0857	OR: NC†	OR: NC†	NE‡	NE‡
Suspected_ST_changes	ZeroR	ChatGPT-5	0.8	0.8143	0.0143	0.5	[0.045, 5.514]	1.000	1.000
AV_Block I°	ZeroR	Sonnet-4	0.8714	0.8714	0	1	[0.063, 15.988]	1.000	1.000
QRS Axis	ZeroR	Sonnet-4	0.8286	0.8143	-0.0143	OR: NC†	OR: NC†	1.000	1.000
IV_Block	ZeroR	Sonnet-4	0.6429	0.5	-0.1429	1.71429	[0.887, 3.314]	.144	1.000
PACs	ZeroR	Sonnet-4	0.9571	0.9571	0	OR: NC†	OR: NC†	NE‡	NE‡
PVC	ZeroR	Sonnet-4	0.8571	0.8571	0	OR: NC†	OR: NC†	NE‡	NE‡
QT_prolongation	ZeroR	Sonnet-4	0.6857	0.6714	-0.0143	OR: NC†	OR: NC†	1.000	1.000
IV-Block Type	ZeroR	Sonnet-4	0.6571	0.3286	-0.3285	12.5	[2.961, 52.775]	<.001	<.001
Rhythm	ZeroR	Sonnet-4	0.8143	0.8286	0.0143	OR: NC†	OR: NC†	NE‡	NE‡
Suspected_ST_changes	ZeroR	Sonnet-4	0.8	0.8	0	OR: NC†	OR: NC†	NE‡	NE‡
AV_Block I°	ZeroR	Opus-4.1	0.8714	0.7571	-0.1143	OR: NC†	OR: NC†	.013	.133
QRS Axis	ZeroR	Opus-4.1	0.8286	0.8143	-0.0143	OR: NC†	OR: NC†	1.000	1.000
IV_Block	ZeroR	Opus-4.1	0.6429	0.6	-0.0429	1.33333	[0.562, 3.164]	.663	1.000
PACs	ZeroR	Opus-4.1	0.9571	0.9571	0	OR: NC†	OR: NC†	NE‡	NE‡
PVC	ZeroR	Opus-4.1	0.8571	0.8429	-0.0142	OR: NC†	OR: NC†	1.000	1.000
QT_prolongation	ZeroR	Opus-4.1	0.6857	0.6571	-0.0286	2	[0.366, 10.92]	.683	1.000
IV-Block Type	ZeroR	Opus-4.1	0.6571	0.4857	-0.1714	13	[1.701, 99.379]	.003	.033
Rhythm	ZeroR	Opus-4.1	0.8143	0.8143	0	OR: NC†	OR: NC†	NE‡	NE‡
Suspected_ST_changes	ZeroR	Opus-4.1	0.8	0.7857	-0.0143	OR: NC†	OR: NC†	1.000	1.000
AV_Block I°	ZeroR	PULSE-7B	0.8714	0.6857	-0.1857	7.5	[1.715, 32.797]	.004	.036
QRS Axis	ZeroR	PULSE-7B	0.8286	0.6714	-0.1572	2.22222	[1.012, 4.88]	.063	.633
IV_Block	ZeroR	PULSE-7B	0.6429	0.5714	-0.0715	1.21739	[0.701, 2.113]	.575	1.000
PACs	ZeroR	PULSE-7B	0.9571	0.9571	0	OR: NC†	OR: NC†	NE‡	NE‡
PVC	ZeroR	PULSE-7B	0.8571	0.8571	0	OR: NC†	OR: NC†	NE‡	NE‡
QT_prolongation	ZeroR	PULSE-7B	0.6857	0.5143	-0.1714	2.71429	[1.141, 6.457]	.031	.310
IV-Block Type	ZeroR	PULSE-7B	0.6571	0.4571	-0.2	1.93333	[1.037, 3.606]	.050	.500
Rhythm	ZeroR	PULSE-7B	0.8143	0.7571	-0.0572	OR: NC†	OR: NC†	NE‡	NE‡
Suspected_ST_changes	ZeroR	PULSE-7B	0.8	0.8	0	OR: NC†	OR: NC†	NE‡	NE‡
AV_Block I°	ZeroR	PULSE-7B (SP)	0.8714	0.6286	-0.2428	3.125	[1.41, 6.928]	.005	.053
QRS Axis	ZeroR	PULSE-7B (SP)	0.8286	0.8286	0	1	[0.289, 3.454]	1.000	1.000
IV_Block	ZeroR	PULSE-7B (SP)	0.6429	0.5571	-0.0858	1.3	[0.726, 2.329]	.461	1.000
PACs	ZeroR	PULSE-7B (SP)	0.9571	0.9857	0.0286	0	[0, NC†]	.480	1.000
PVC	ZeroR	PULSE-7B (SP)	0.8571	0.9571	0.1	0.125	[0.016, 0.999]	.046	.455
QT_prolongation	ZeroR	PULSE-7B (SP)	0.6857	0.6571	-0.0286	1.25	[0.493, 3.167]	.814	1.000
IV-Block Type	ZeroR	PULSE-7B (SP)	0.6571	0.5	-0.1571	1.6875	[0.909, 3.132]	.127	1.000
Rhythm	ZeroR	PULSE-7B (SP)	0.8143	0.8857	0.0714	OR: NC†	OR: NC†	NE‡	NE‡
Suspected_ST_changes	ZeroR	PULSE-7B (SP)	0.8	0.6857	-0.1143	3	[0.968, 9.302]	.080	.801
AV_Block I°	ZeroR	ECG-Instruct-Llama-3.2-11B-Vision	0.8714	0.8429	-0.0285	OR: NC†	OR: NC†	.480	1.000
QRS Axis	ZeroR	ECG-Instruct-Llama-3.2-11B-Vision	0.8286	0.8	-0.0286	1.66667	[0.398, 6.974]	.724	1.000
IV_Block	ZeroR	ECG-Instruct-Llama-3.2-11B-Vision	0.6429	0.5571	-0.0858	1.46154	[0.722, 2.959]	.377	1.000
PACs	ZeroR	ECG-Instruct-Llama-3.2-11B-Vision	0.9571	0.9429	-0.0142	OR: NC†	OR: NC†	1.000	1.000
PVC	ZeroR	ECG-Instruct-Llama-3.2-11B-Vision	0.8571	0.6571	-0.2	3.8	[1.419, 10.177]	.008	.080
QT_prolongation	ZeroR	ECG-Instruct-Llama-3.2-11B-Vision	0.6857	0.5571	-0.1286	2.8	[1.009, 7.774]	.066	.665
IV-Block Type	ZeroR	ECG-Instruct-Llama-3.2-11B-Vision	0.6571	0.5143	-0.1428	2	[0.936, 4.273]	.100	1.000
Rhythm	ZeroR	ECG-Instruct-Llama-3.2-11B-Vision	0.8143	0.4714	-0.3429	OR: NC†	OR: NC†	NE‡	NE‡
Suspected_ST_changes	ZeroR	ECG-Instruct-Llama-3.2-11B-Vision	0.8	0.3286	-0.4714	3.53846	[1.912, 6.549]	<.001	<.001
AV_Block I°	ZeroR	ECG-Instruct-Llama-3.2-11B-Vision (SP)	0.8714	0.7143	-0.1571	12	[1.56, 92.29]	.006	.055
QRS Axis	ZeroR	ECG-Instruct-Llama-3.2-11B-Vision (SP)	0.8286	0.8714	0.0428	0.571429	[0.167, 1.952]	.546	1.000
IV_Block	ZeroR	ECG-Instruct-Llama-3.2-11B-Vision (SP)	0.6429	0.3714	-0.2715	2.26667	[1.235, 4.161]	.010	.101
PACs	ZeroR	ECG-Instruct-Llama-3.2-11B-Vision (SP)	0.9571	0.9571	0	OR: NC†	OR: NC†	NE‡	NE‡
PVC	ZeroR	ECG-Instruct-Llama-3.2-11B-Vision (SP)	0.8571	0.7571	-0.1	OR: NC†	OR: NC†	.023	.233
QT_prolongation	ZeroR	ECG-Instruct-Llama-3.2-11B-Vision (SP)	0.6857	0.6286	-0.0571	5	[0.584, 42.799]	.221	1.000
IV-Block Type	ZeroR	ECG-Instruct-Llama-3.2-11B-Vision (SP)	0.6571	0.3429	-0.3142	2.83333	[1.467, 5.472]	0.002	.020
Rhythm	ZeroR	ECG-Instruct-Llama-3.2-11B-Vision (SP)	0.8143	0.6429	-0.1714	OR: NC†	OR: NC†	NE‡	NE‡
Suspected_ST_changes	ZeroR	ECG-Instruct-Llama-3.2-11B-Vision (SP)	0.8	0.4143	-0.3857	4	[1.927, 8.304]	<.001	.001
