# Supplementary material for: Performance of Vision-Enabled Large Language Models in Image-Based Electrocardiogram Interpretation: Exploratory Evaluation
Source: J Med Internet Res. 2026 Jun 3;28:e86692. doi: 10.2196/86692 (PMC13234008; doi:10.2196/86692)
Supplement: Multimedia Appendix 7 [file jmir-v28-e86692-s007.xlsx]

## Sheet: AFib Metrics      
Metric/ Model	PULSE-7B (SP)	PULSE-7B	ECG-Instruct-Llama-3.2 (SP)	ECG-Instruct-Llama-3.2	Claude Sonnet-4	Microsoft Copilot	ChatGPT-5	Google Gemini-.2.5	Claude Opus-4.1	ChatGPT-4
Sensitivity (95% CI) (%)	66.7(35.4-87.9)	55.6 (26.7-81.1)	88.9 (56.5-98)	88.9 (56.5-98)	11.1 (2-43.5)	11.1 (2-43.5)	0 (0-29.9)	0 (0-29.9)	0 (0-29.9)	0 (0-29.9)
Specificity (95% CI) (%)	95.1(86.5-98.3)	95.1 (86.5-98.3)	65.6 (53-76.3)	45.9 (34-58.3)	100 (94.1-100)	96.7 (88.8-99.1)	100 (94.1-100)	100 (94.1-100)	100 (94.1-100)	96.7 (88.8-99.1)
PPV (95% CI) (%)	66.7 (35.4-87.9)	62.5 (30.6-86.3)	27.6 (14.7-45.7)	19.5 (10.2-34)	100 (20.7-100)	33.3 (6.1-79.2)	NA	NA	NA	0 (0-65.8)
NPV (95% CI) (%)	95.1 (86.5-98.3)	93.5 (84.6-97.5)	97.6 (87.4-99.6)	96.6 (82.8-99.4)	88.4 (78.8-94)	88.1 (78.2-93.8)	87.1 (77.3-93.1)	87.1 (77.3-93.1)	87.1 (77.3-93.1)	86.8 (76.7-92.9)
Accuracy (95% CI) (%)	91.4 (82.5-96)	90 (80.8-95.1)	68.6 (57-78.2)	51.4 (40-62.8)	88.6 (79-94.1)	85.7 (75.7-92.1)	87.1 (77.3-93.1)	87.1 (77.3-93.1)	87.1 (77.3-93.1)	84.3 (74-91)
Balanced Accuracy (95% CI) (%)	80.9 (62.9-97.7)	75.3 (57.5-93.6)	77.2 (62.6-87.3)	67.4 (52.5-77.7)	55.6 (50-66.7)	53.9 (46.7-66.7)	50 (50-50)	50 (50-50)	50 (50-50)	48.4 (45.9-50)
F1 Score (95% CI) (%)	66.7 (33.3-88.9)	58.8 (25-83.3)	42.1 (20.7-60.9)	32 (14-48.3)	20 (13.3-57.1)	16.7 (11.8-50)	NA	NA	NA	NA
CI, confidence intervals; SP, short prompt; PPV, positive predictive value; NPV, negative predictive value; NA: not applicable because no positives and/or no positive predictions. CI was estimated using wilson method for all metrics except balanced accuracy and F1 score (bootstrap)
